# Supplementary material for: The Uptake of Rare Trace Elements by Perennial Ryegrass (Lolium perenne L.)
Source: Toxics. 2023 Nov 15;11(11):929. doi: 10.3390/toxics11110929 (PMC10674648; doi:10.3390/toxics11110929)
Supplement: Supplementary file 1 [file toxics-11-00929-s001.zip]

Archive with 1 entries (1 files):
- toxics-2666582-supplementary.xlsx
