# Supplementary material for: The Uptake of Rare Trace Elements by Perennial Ryegrass (Lolium perenne L.)
Source: Toxics. 2023 Nov 15;11(11):929. doi: 10.3390/toxics11110929 (PMC10674648; doi:10.3390/toxics11110929)
Supplement: Supplementary file 1 [file toxics-11-00929-s001.zip › toxics-2666582-supplementary.xlsx]

## Sheet: Data for Paper
	Be	Na	Mg	Al	P	K	Ca	Cr	Mm	Fe	Co	Ni	Cu	Zn	Ga	As	Cd	In	Te	I	La	Ce	Nd	Gd	Pb	Pb	Pb
1Be1a	0.530371	3148.31	1097.8	23.486	2258.47	18657.1	1063.24	0.172384	107.644	101.858	0.224388	0.348097	5.38279	27.3544	0.370148	0.194511	0.0256631	0.0340842	0.023031	41.1623	0.707637	0.221097	0.522724	0.101994	-5.40301	-5.48329	-5.42201
1Be1b	0.226998	2604.03	889.453	8.51916	1917.88	16449.6	936.665	0.0637302	65.484	63.1221	0.168908	0.298494	4.21964	18.7667	0.190196	0.159936	0.0312793	0.0192292	0.0156396	19.2166	0.392888	0.135395	0.29325	0.0420036	-3.37398	-3.43343	-3.39016
1Be1c	0.351196	2442.1	970.907	6.58991	1844.34	19144.6	919.098	0.323148	79.8715	68.4979	0.174713	0.343523	3.95364	20.3388	0.992876	0.19052	0.0377757	0.0282914	0	25.3835	0.449104	0.177664	0.354415	0.0519416	-4.6056	-4.6929	-4.62385
1Be2a	0.933359	2749.74	1068.56	12.4237	2611.18	21328.9	1116.6	0.154224	93.3504	90.3933	0.200745	0.578434	5.78947	37.0433	0.395346	0.180273	0.0496688	0.0592385	#VALUE!	46.1185	0.727466	0.31043	0.529785	0.0807118	-7.34063	-7.43565	-7.34131
1Be2b	0.812315	2684.57	1018.97	22.659	2098.58	19635.8	1101.09	0.666328	99.556	86.9108	0.157828	2.07493	4.35595	30.5413	0.397438	0.132639	0.0342144	0.0454944	0.0198664	109.603	0.760357	0.410572	0.657536	0.110369	-7.90056	-8.02074	-7.92578
1Be2m	0.608299	1970.97	934.282	13.796	2029.19	19969.1	1010.9	0.117833	76.3409	67.3201	0.182629	0.413866	4.64954	29.5303	0.28798	0.118524	0.0347203	0.038096	0.0243042	54.84	0.526097	0.245125	0.393652	0.0715238	-5.54483	-5.68411	-5.59859
1Be3d	0.921576	2349.63	942.898	5.61842	1546.55	21114.6	828.599	0.052022	56.999	36.6052	0.213617	0.266468	4.7486	19.6061	0.0931139	0.108734	0.0240903	0.18458	0.0172073	34.5993	0.293768	0.0818577	0.179454	0.0253194	-2.56768	-2.64266	-2.60761
1Be3x	0.947503	1668.08	718.168	10.0097	1191.37	16283.2	673.834	0.0475606	44.1311	51.5905	0.163914	0.233877	3.97135	18.0958	0.160495	0.103703	0.020989	0.016088	0.0174908	11.5272	0.358537	0.117438	0.237147	0.0434772	-2.28335	-2.32275	-2.29654
1Be3e	0.929369	1953.11	878.006	3.31654	1093.79	16152.8	727.536	0.0506074	53.6199	47.6558	0.167872	0.203242	3.93036	18.8579	0.132866	0.122165	0.0240195	0.0317381	0.0139894	26.418	0.33347	0.095814	0.215896	0.0385368	-2.53037	-2.56788	-2.53877
1Be4x	4.2572	1565.17	1098.76	11.3677	971.006	21120.4	710.171	0.042066	74.3312	55.3297	0.110712	0.317393	4.30697	31.5253	0.158222	0.0890916	0.0276111	0.0157129	0.00482524	21.1705	0.365573	0.112589	0.249819	0.0415506	-2.30289	-2.3404	-2.3083
1Be4y	3.93861	2146.44	1332.59	20.8477	1007.74	21664.4	849.737	0.0882838	79.0619	72.1217	0.152747	0.355233	4.71836	33.9976	0.264364	0.10958	0.0405679	0.0246312	0.0123467	19.8603	0.597753	0.164035	0.380487	0.0525619	-2.81571	-2.86017	-2.8283
1Be4z	4.98502	2499.44	1567.49	9.95979	1527.01	31317.8	991.935	0.0964551	110.042	77.3343	0.22528	0.379918	5.52523	42.4555	0.177743	0.12452	0.045659	0.0134173	0.00775342	26.2716	0.455585	0.147746	0.26456	0.047382	-3.11911	-3.16891	-3.12443
1Cd1y	0.0827503	894.445	762.328	-15.7085	2079.73	22321.2	796.004	0.160754	57.3667	91.7916	0.19998	0.479262	4.91308	19.6293	0.255991	0.823839	0.289626	0.072406	0	184.682	1.06218	0.405132	0.38444	0.105162	-13.4702	-13.6673	-13.5158
1Cd1x	0.0462938	1945.27	869.803	-8.05705	2199.67	18924.2	919.896	0.139108	76.71	67.4498	0.16737	0.293194	4.39917	18.0658	0.220214	0.523754	0.213664	0.0644094	0.0213664	356.45	0.344322	0.308625	0.254131	0.0320495	-8.35056	-8.55274	-8.41533
1Cd1b	0.182946	1906.62	778.375	9.3263	2340.91	19547.5	857.83	0.095363	90.467	70.3848	0.301265	0.363904	5.58296	19.4349	0.241208	0.348074	0.421572	0.0349465	0	59.0857	0.521656	0.344019	0.424736	0.0934618	-7.29044	-7.43527	-7.32362
1Cd2m	0.344827	2220.74	1555.85	48.149	3338.76	28284.5	1919.8	0.15036	100.686	175.36	0.190715	2.70853	6.33347	61.5179	1.61464	0.297322	1.97264	0.0834867	0.0674244	82.8453	1.42237	0.706993	1.24196	0.229243	-13.2462	-13.4455	-13.2848
1Cd2b	0.168944	1981.05	1216.22	42.3622	2538.1	22524.6	1237	0.185939	77.9238	124.672	0.21118	0.648818	4.49754	35.9113	0.476214	0.226178	1.22754	0.0553491	0.0161755	23.8903	0.853053	0.388212	0.733054	0.109634	-5.51189	-5.60151	-5.52555
1Cd2c	0.208483	2510.51	1170.97	51.8104	2801.8	23033.9	1420.86	0.352098	74.0668	135.534	0.222997	1.17041	4.59097	41.8853	0.550996	0.242046	1.92913	0.0836676	#VALUE!	59.8425	0.957443	0.527805	0.785457	0.117437	-8.71498	-8.91257	-8.72753
1Cd3d	0.0804411	951.873	808.612	2.28532	2339.16	20009.4	799.782	0.0787692	65.6034	85.2324	0.268137	0.29617	5.12223	18.0696	0.355314	0.327465	1.54423	0.0485765	0.0219385	53.3678	0.601605	0.312014	0.466615	0.0670343	-9.89969	-10.0895	-9.95021
1Cd3c	0.215014	1520.07	597.399	41.7686	1544.45	14232.9	611.498	0.268384	54.9911	80.3453	0.174808	0.667766	3.35203	15.7447	0.667349	0.209145	1.4072	0.137326	0	62.8749	0.73795	0.795376	0.623131	0.143343	-11.0856	-11.2517	-11.1248
1C3m	0.128484	1754.02	700.699	-0.0556003	2045.59	18766.9	681.529	0.131428	61.8634	53.2716	0.235861	0.321211	4.75491	24.7851	0.163882	0.192944	1.82631	0.0424576	0	58.8431	0.722337	0.314787	0.547071	0.0715841	-6.28555	-6.40969	-6.34662
1Cd4a	0.0549373	2305.65	1031.64	14.0871	1558.89	18413.5	859.828	0.0660681	22.7535	75.9155	0.136245	0.89438	3.85882	28.1576	0.465429	0.133395	7.06118	0.0167346	0.0276256	22.3375	0.450679	0.153197	0.359905	0.0496006	-2.92668	-2.97492	-2.93716
1Cd4s	0.170171	1472.59	852.85	13.1673	1862	21977	804.824	0.156187	31.7047	82.9117	0.197955	0.66471	4.7211	31.3647	0.268424	0.107015	6.67836	0.0549714	0.0486204	22.2668	0.475539	0.311865	0.494643	0.0923788	-5.097	-5.20105	-5.13339
1Cd4d	0.0314221	1276.04	727.378	20.9796	1079.04	16312.5	650.075	0.720227	16.5071	48.7041	0.0792099	2.19889	2.99594	20.6364	0.205362	0.105055	4.75783	0.0356384	0.0458239	53.2349	0.279344	0.212754	0.181676	0.0746275	-4.27491	-4.33873	-4.28949
1Ga1x	0.0896638	1233.84	781.052	-4.07365	1928.24	16579.1	911.637	0.76351	78.4592	57.7168	0.192862	2.20945	4.23814	25.4578	2.76076	0.147605	0.0473695	0.0901237	0.0592119	51.5888	0.467115	0.478771	0.386019	0.0693625	-12.0438	-12.2078	-12.0429
1Ga1y	0.0979205	1394.73	754.364	27.5037	1864.72	17444.6	788.174	0.254787	79.2429	90.1177	0.228182	0.902845	4.13726	24.2831	4.21401	0.134112	0.0314424	0.0281177	0.0161704	21.0736	0.698209	0.263218	0.61842	0.0772584	-6.2386	-6.3481	-6.26042
1Ga2c	0.0276996	1557.02	844.924	23.6269	1402.64	14110.9	824.108	0.0888977	69.6829	64.5286	0.157963	0.390789	2.65527	22.433	5.82098	0.131076	0.0321915	0.0282567	0.0262023	30.7324	0.40998	0.184914	0.321879	0.0670031	-3.34313	-3.38497	-3.34016
1Ga2x	0.0228811	1375.73	945.402	4.34088	1822.71	17043.6	1021.36	0.0411855	76.3531	58.3678	0.119086	0.396779	3.46004	24.4548	4.47176	0.117787	0.0228811	0.0159797	0.00936044	10.1654	0.399452	0.164848	0.284885	0.042642	-4.36278	-4.44215	-4.38897
1Ga2b	0.0195771	1194.59	591.873	19.2446	1092.15	11570	814.833	0.173874	54.3115	46.1543	0.0886123	0.412494	2.11803	18.1893	4.17571	0.101086	0.020951	0.020531	0.00618226	18.2617	0.342623	0.134636	0.248052	0.0463669	0.121763	0.101256	0.107361
1Ga3c	0.105231	1257.69	641.178	10.2141	1516.27	17457.1	663.664	0.210518	44.4445	60.7155	0.227351	0.537198	3.18973	23.7384	8.86544	0.122105	0.0344275	0.0442193	0	19.3008	0.369215	0.240992	0.310233	0.0552138	-4.88734	-4.96688	-4.91195
1Ga3a	0.024892	511.851	371.62	-13.9821	969.81	9785.11	418.204	0.00726609	41.1578	41.517	0.104094	0.240434	1.76964	14.7488	7.48803	0.0823591	0.0198005	0.0100621	0.0198005	6.19302	0.331148	0.143129	0.23494	0.0345094	-4.74196	-4.77614	-4.70686
1Ga3x	0.0480852	1646.57	823.341	6.92689	1450.95	14991.9	802.212	0.0388679	53.8392	49.7676	0.18394	0.91188	3.28329	23.6927	10.3513	0.100229	0.034181	0.0128531	#VALUE!	11.3246	0.278908	0.106309	0.198705	0.0312843	-2.63964	-2.69764	-2.64367
1Ga4a	0.227426	2584.69	1378.93	37.185	1156.55	29111.5	1172.39	0.126856	100.936	87.6362	0.757823	0.63388	6.56721	45.4381	40.4494	0.104919	0.0822352	0.0325934	0.0346253	12.9216	0.535328	0.232541	0.456302	0.0763332	-3.12392	-3.21935	-3.18278
1Gd1a	0.100334	2309.18	1033.05	52.9752	1906.14	17679.4	1359.16	0.211364	84.706	137.411	0.161514	0.624847	3.5841	31.7108	0.616969	0.165876	0.0391549	0.0402507	#VALUE!	17.8587	0.940019	0.354841	0.93788	0.858145	-5.45723	-5.59281	-5.51512
1Gd1d	0.0392533	1622.36	897.905	21.8462	1653.78	15951.2	918.59	0.10969	56.3301	86.3988	0.148526	0.373437	3.42806	25.9671	0.369625	0.130666	0.027053	0.00933766	0	47.2844	0.575903	0.186188	0.562185	0.421178	-4.56017	-4.65746	-4.57411
1Gd1x	0.0503523	1827.7	935.437	33.7611	2005	17569.7	1103.42	0.107355	72.844	93.2225	0.152703	0.33634	3.62146	27.5785	0.407767	0.134358	0.0338973	0.0248641	0.0115185	14.4103	0.62381	0.180676	0.728764	0.479499	-2.81775	-2.87744	-2.83672
1Gd2c	0.110667	1520.98	1200.52	23.5448	1823.38	17053.1	1240.83	0.323686	82.9834	75.1362	0.162728	1.08346	3.8668	30.0374	0.280701	0.152684	0.0273692	0.0165221	0.015767	7.21119	0.516282	0.173437	0.446923	0.67828	-2.56691	-2.61953	-2.582
1Gd2a	0.159963	1123.38	683.486	12.9638	1272.97	12402.2	859.083	0.0723471	57.6345	107.422	0.0971201	0.316497	2.33326	17.8456	0.422579	0.154777	0.019424	0.020015	#VALUE!	15.6346	0.710262	0.285647	0.604016	0.892363	-4.34478	-4.35162	-4.27747
1Gd2b	0.106388	1575.24	694.492	52.1102	905.908	15812.8	785.552	0.169673	56.7999	96.9045	0.155022	0.659603	2.98339	18.5635	0.522626	0.149067	0.0395154	0.0718446	0.0709251	26.9363	0.720816	0.550176	0.671012	0.713304	-5.43489	-5.50249	-5.41863
1Gd3s	0.130055	2562.96	1229.42	71.8744	1996.63	22067.2	1296.9	0.337542	75.4899	144.529	0.147223	1.25582	3.95658	28.3552	0.852253	0.218402	0.0410975	0.016108	0.0546233	26.8471	1.1372	0.343346	1.18491	2.18077	-3.87217	-3.96563	-3.9157
1Gd3a	0.066838	3471.76	1609.13	55.6009	1969.25	22376.5	1327.06	0.156707	92.8669	129.173	0.176097	1.41174	4.07663	33.1941	0.508897	0.206412	0.0451342	0.0124058	0.0130716	18.3208	0.810587	0.191142	0.995764	1.7336	-2.11661	-2.17702	-2.15026
1Gd3b	0.525533	1842.86	1320.8	53.4174	2626.77	24272.6	1606.23	0.821899	81.8719	141.898	0.145913	2.57944	3.6601	37.6672	0.674985	0.241187	0.0445157	0.0335431	0.0222579	24.172	1.14824	0.503275	1.24769	2.42611	-9.03441	-9.26251	-9.09812
1Gd4x	0.0352026	1079.17	557.689	0.518129	1096.05	10178.5	685.745	0.0247784	41.1242	57.454	0.0733612	0.606775	2.23957	13.2674	0.202824	0.112264	0.019348	0.00542719	#VALUE!	9.6654	0.397497	0.126031	0.351911	1.97054	-2.62519	-2.62436	-2.59433
1Gd4a	0.0617604	2059.81	918.507	22.337	1753.67	17190.8	958.235	0.117184	65.7739	76.1132	0.115035	1.61143	3.46488	22.4344	0.259951	0.270044	0.0367734	0.0263725	0.00848616	19.9062	0.626987	0.179152	0.559384	2.93244	-3.64816	-3.71728	-3.67261
1Gd4a	0.127385	1718.39	829.604	29.9417	1551.76	15606	976.539	0.290766	51.9422	76.2814	0.100795	0.927561	3.51782	18.4218	0.347307	0.115858	0.029682	0.0286629	#VALUE!	6.28577	0.700248	0.278887	0.655982	2.67694	-4.11627	-4.20215	-4.13291
1La1t	0.149455	2298.84	1025.42	33.0957	2277.91	20697.5	1085.15	0.320513	92.2302	90.9708	0.159917	0.808552	4.24491	22.9022	0.0408406	0.179745	0.0328801	0.025833	0.0328801	73.0835	6.81688	0.506653	0.699866	0.147961	-10.4567	-10.5754	-10.4453
1La1s	0.104016	1983.06	788.943	38.89	1539.28	14900.1	1384.39	0.611888	92.8745	115.041	0.105721	2.47934	3.51444	25.8425	0.626897	0.205574	0.0323985	0.0315405	0.0306933	55.9999	10.5976	0.60534	1.13731	0.18757	-10.8588	-11.0947	-10.9302
1La1d	0.0976078	1476.85	731.259	16.6463	1824.2	15208.9	1101.17	0.185132	73.5507	125.411	0.13851	0.356966	4.20813	22.998	0.637645	0.175112	0.0334655	0.037775	0	21.8065	11.181	0.337444	1.00312	0.146876	-8.05134	-8.1584	-8.04487
1La2m	0.115754	1821.3	811.97	28.0732	1539.56	14108.1	1022	0.101944	75.9314	84.4041	0.140559	0.318324	3.08537	21.1395	0.31996	0.127736	0.0305922	0.0218682	#VALUE!	43.3152	11.6108	0.29352	0.622253	0.106659	-5.33911	-5.45833	-5.37733
1La2d	0.0656802	2308.79	1302.93	25.3552	2461.83	21888.8	1312.81	0.113577	116.57	87.4021	0.170548	0.415607	3.88744	28.2845	0.200273	0.134369	0.0331161	#VALUE!	0.0739593	44.2337	16.9196	0.228501	0.667583	0.11977	-4.59429	-4.67599	-4.59132
1La2s	0.0834442	2604.23	1150.54	42.1336	2195.25	19541.7	1140.31	0.258628	72.5924	80.661	0.142227	0.670256	3.4373	20.2078	0.226787	0.151574	0.0263508	0.00873272	0.00743228	27.0748	13.6222	0.238508	0.605323	0.0854712	-2.59406	-2.64542	-2.60809
1La3x	0.146056	1808.26	865.331	59.5178	1582.38	14274.6	1285.53	0.174904	79.2769	157.181	0.182421	0.430419	2.82619	24.0881	0.72416	0.173196	0.0357689	0.0535018	0.0733262	16.781	34.6655	0.293901	0.951432	0.146652	-4.86828	-4.97438	-4.90122
1La3s	0.0222886	1769.9	802.198	16.7313	1306.9	14009.4	993.39	0.103731	40.2455	61.1731	0.144239	0.463284	3.01318	16.205	0.180896	0.170648	0.0283383	0.022622	0.0111443	12.6975	11.3622	0.14997	0.289553	0.0448956	-2.33595	-2.39692	-2.36177
1La3y	0.0332073	1875.01	1083.69	17.9211	2076.51	21165.8	922.505	0.0597238	48.9419	84.0116	0.329997	0.300526	4.09727	17.8225	0.11155	0.214983	0.0340375	#VALUE!	0.00933955	41.1612	14.9421	0.144659	0.311933	0.0394336	-1.93661	-1.97169	-1.94134
1La4a	0.156586	2643.26	1277.27	31.482	1331.13	29636	1233.88	0.124899	68.1572	85.1787	0.258146	0.986388	5.36424	24.9457	0.167041	0.130665	0.0808403	-4.64536e-05	0	64.5962	57.189	0.238785	0.508107	0.103598	-2.6758	-2.71979	-2.68069
1La4m	0.0228518	2013.54	762.115	1.91495	1133.57	18586.3	1021.8	0.0246268	39.6235	64.0335	0.267989	0.480407	4.61592	21.1857	0.0973007	0.130103	0.0638812	0.0194549	0	26.3964	30.7906	0.167234	0.231985	0.033239	-3.37218	-3.44374	-3.39511
1La4d	0.0885075	2867.98	1084.34	14.4675	1428.7	25732.8	1029.8	0.102179	45.3958	82.2891	0.263655	0.819722	5.33498	19.3823	0.11099	0.183433	0.0601254	#VALUE!	0	43.626	39.0062	0.200916	0.490335	0.078051	-3.31526	-3.37478	-3.32311
1In1d	0.0377902	1893.19	848.738	-1.82159	2512.69	21993.9	927.21	0.642753	107.916	71.5003	0.126648	0.451439	4.04221	22.9088	-0.0117518	0.147602	0.0255339	0.204005	0.0224698	92.9536	0.607889	0.26351	0.428879	0.0643454	-8.63209	-8.78042	-8.63545
1In1a	0.0579139	1787.14	936.433	-2.01428	1917.01	17778.5	965.271	0.171383	85.4413	63.7173	0.0932272	0.41246	3.23888	19.3061	-0.1547	0.127687	0.0310757	0.0108081	0.0310757	49.8865	0.600132	0.355959	0.477737	0.0946398	-12.3429	-12.5443	-12.3527
1In2b	0.277463	2587.83	900.163	54.6405	2703.93	25901.1	864.552	0.35562	107.091	56.6815	0.328538	0.942821	4.68806	18.1647	0.0329893	0.175877	0.0345103	0.0309052	0.0303691	41.2522	0.515629	0.517655	0.412891	0.0924876	-9.2487	-9.38604	-9.24961
1In2a	0.25368	3052.64	867.361	56.1455	2796.31	23276.1	738.711	0.240598	67.5377	68.4122	0.25704	0.55104	4.67304	14.5437	-0.0323912	0.462809	0.03192	0.0511411	0.03696	159.743	0.513617	0.61992	0.568729	0.15288	-11.1458	-11.3197	-11.1984
1In2c	0.287086	3193.62	1157.46	47.1522	3369.87	33830.3	1063.57	0.414602	107.079	58.1387	0.291419	1.08876	5.9467	18.7792	-0.0672769	0.309761	0.0227502	0.0217108	0	111.839	0.430382	0.334753	0.351355	0.0704173	-8.1736	-8.30115	-8.19108
1In3c	0.0834795	3477.55	965.506	43.9273	3734.45	27326.3	844.857	0.871804	72.1457	96.8257	0.220706	1.65129	5.28403	11.7728	0.0639395	0.927435	0.0423115	0.038994	0.178395	267.186	0.51744	0.36365	0.355407	0.0674697	-8.59425	-8.75151	-8.61794
1In3a	0.295887	4609.05	894.35	83.2107	3448.58	23406.6	776.661	0.501605	83.2954	116.474	0.242693	1.56421	4.73623	13.5736	0.118554	0.534301	0.0332457	0.100403	0.0365702	191.929	0.862022	0.738054	0.824833	0.177864	-11.2195	-11.3774	-11.237
1In3d	0.0665958	3026.29	1061.94	3.73615	3840.26	26276.3	1001.31	0.15691	107.642	84.1995	0.327188	0.296303	5.09688	18.9858	0.0157275	0.895229	0.018338	0.00845688	0.0646655	297.622	0.522403	0.274104	0.367819	0.0424669	-8.08778	-8.21165	-8.12361
1In4b	0.0994068	3045.65	1110.19	28.3807	2709.31	25185.7	1069.58	0.17935	84.4433	78.5639	0.154026	0.458801	4.66619	24.288	0.0298856	0.155106	0.0480648	0.0721877	0.0491572	51.933	0.892941	0.336454	0.574225	0.0873906	-8.145	-8.27514	-8.17432
1In4s	0.074987	3311.76	1535.49	44.6999	2367.01	23204	1210.6	0.199754	92.1895	63.7019	0.112012	0.716594	3.31259	20.0232	0.15494	0.159927	0.0328068	0.0905766	0.0103107	33.1044	3.74845	0.219337	0.384828	0.084829	-3.18316	-3.23107	-3.18622
1In4a	0.0779109	2637.46	1351.74	37.7758	2877.99	26255.9	1126.71	0.579326	120.772	64.3138	0.213408	1.14834	3.62286	29.0998	0.0685805	0.178953	0.0429075	0.146469	0.0248412	58.2819	0.623399	0.374876	0.460393	0.0835566	-9.52661	-9.69041	-9.59373
1Ce1b	0.22751	2957.7	1069.84	35.7612	2039.86	22558.1	872.919	0.188466	80.1127	59.301	0.344031	0.512303	4.69454	18.8619	0.15612	0.167128	0.0289676	0.00413841	0.0436141	29.1798	0.637968	0.997592	0.452975	0.100898	-2.68545	-2.71999	-2.69373
1Ce1m	0.111586	3277.14	1302.75	60.0386	1574.93	28699.7	991.688	0.156143	72.7077	103.606	0.317802	0.241309	5.80823	20.8971	0.263394	0.234737	0.0559899	0.00170875	0.0264178	36.4199	0.998094	1.42656	0.607873	0.128935	-2.58913	-2.6343	-2.58954
1Ce1a	0.0638942	1667.06	944.288	12.7698	2203.78	26407	819.694	0.259381	104.278	45.1536	0.376876	0.722804	5.12298	16.5957	0.0276741	0.139047	0.0154744	0.00537429	0.0224628	357.398	0.419445	0.817147	0.25714	0.0504165	-4.15443	-4.22091	-4.16197
1Ce2s	0.0589193	3131.39	1592.93	60.9937	1807.98	32772.9	1089.22	0.149446	143.152	78.5111	0.35996	0.493756	6.24053	27.7338	0.191180709855272-q466)	0.138706	0.0521681	0.0170717	0.136865	27.5116	0.618664	2.1659	0.409995	0.0770247	0.222788	0.202535	0.211127
1Ce2b	0.0635021	3707.78	2060.22	54.9978	2040.39	36371.8	1318.37	0.166076	179.709	86.5775	0.394923	0.658608	7.67737	34.8458	0.207695	0.171423	0.0892053	0.0127867	0.0607806	44.7726	0.824479	2.54129	0.495704	0.100091	-2.72158	-2.77072	-2.74472
1Ce2c	0.185238	2793.47	1405.01	104.461	1298.59	23054.8	851.833	0.270435	134.145	81.66	0.453145	0.757794	4.92631	24.5349	0.233815	0.136516	0.0589395	0.0513396	0	12.4776	0.682786	1.91362	0.518645	0.114817	-3.67098	-3.74789	-3.6777
1Ce3a	0.137344	2672.59	2153.57	41.09	1491.17	38795.2	1335.65	0.195569	149.182	97.4509	0.446895	0.548847	8.1135	34.25	0.140279	0.131595	0.0834627	0.00695991	0.0353924	28.7017	2.33525	6.04048	0.703836	0.126779	-3.74972	-3.83086	-3.76724
1Ce3c	0.134449	2923.31	1729.48	63.4493	1189.84	31849.8	1064.42	0.334804	133.877	88.8315	0.44168	0.968363	6.89972	28.7802	0.17289	0.116614	0.0616686	0.0131919	0.0122226	44.5253	2.16719	4.16124	0.553883	0.0922251	-3.13532	-3.17527	-3.14093
1Cd3a	0.043558	2591.21	1333.48	9.25684	1296.85	29976.2	1087.65	0.0995642	127.361	93.2203	0.414009	0.543024	7.07351	35.1736	0.297587	0.109564	0.0979019	0.0209266	0.0365058	26.2738	0.704858	3.99075	0.425027	0.0792342	-3.74428	-3.80668	-3.74983
1Ce4s	0.260538	2833.39	1877.43	68.3806	1725.67	40659.8	1130.19	0.856415	113.363	107.491	0.735002	3.10815	11.1809	39.4505	0.307519	0.091068	0.161068	0.00497482	0	33.9204	1.28811	11.3322	1.15936	0.21226	-3.18623	-3.23787	-3.19862
1Ce4c	0.364161	3173.54	1660.54	52.9636	1557.46	32259.3	1506.81	1.00073	122.144	93.4763	0.554119	2.96493	8.32429	29.0663	0.0472569	0.170779	0.0560247	#VALUE!	0	22.5928	1.23896	16.2909	0.843057	0.151442	-4.70403	-4.77373	-4.70763
1Ce4d	0.113751	2847.49	1765	15.7276	1850.7	40516.6	1261.6	0.142354	124.662	98.2075	0.886813	0.771406	11.7061	40.9607	0.0976556	0.101233	0.0966328	#VALUE!	0.0369966	154.522	1.05506	11.6269	0.642655	0.156821	-4.80664	-4.89684	-4.81562
1Nd1t	0.039808	3539.4	1720.76	63.3022	4040.39	34454.7	1146.87	0.173548	92.301	61.0806	0.226544	0.589882	4.86581	21.9149	0.050127	0.1239	0.0159232	0.00667677	#VALUE!	79.6363	0.581153	0.278656	3.52901	0.0926441	-5.10064	-5.15038	-5.09834
1Nd1s	0.158325	3605.23	1631.74	144.779	4102.56	34743.3	1145.68	0.369083	86.1381	90.3245	0.282984	0.761599	5.31904	23.1751	0.243656	0.210341	0.0200181	0.0120209	#VALUE!	106.295	0.795166	0.418561	4.51745	0.0937213	-6.05101	-6.14496	-6.10463
1Nd1a	0.165311	3896.02	1487.39	67.207	3653.74	27901.9	1047.28	0.138134	85.624	69.8435	0.236889	0.388993	4.46729	18.4095	0.167152	0.161796	0.014486	0.0025171	0	1014.61	0.734865	0.21516	2.98466	0.0826557	-3.28833	-3.36323	-3.3101
1Nd2c	0.216188	2441.6	1429.39	61.0049	2619.19	25413.9	919.929	1.72911	65.8645	73.2551	0.225999	4.26049	3.98935	23.8145	0.350638	0.151847	0.0290957	0.0702768	0.105556	-10.1121	0.617942	0.19961	4.53344	0.0906703	0.160547	0.153338	0.153326
1Nd2	0.0169161	728.253	355.961	21.9419	739.307	6195.22	284.578	0.130199	24.8078	22.7186	0.0636045	0.370124	0.803368	6.4528	-0.00127469	0.0503506	0.0131946	0.00675401	0.0453351	30.7903	0.228365	0.110293	2.8056	0.0470267	-2.65093	-2.68533	-2.65827
1Nd2m	0.0914603	3467.7	1568.69	48.9467	3029.1	29909.5	1033.61	0.121221	70.9884	83.1559	0.29153	0.748355	4.69082	26.5254	0.164401	0.184721	0.0309631	0.00615981	0.0319158	60.1771	0.611105	0.194829	5.71458	0.0752642	-3.69562	-3.75465	-3.69892
1Nd3d	0.0953826	2821.02	1512.32	29.446	3000.77	29193	901.885	0.125627	67.1959	52.08	0.199536	0.475816	4.31913	20.7302	0.0246305	0.103197	0.0334387	0.000848986	0.0246679	64.7818	0.469507	0.224204	5.33396	0.0729074	-4.87104	-4.94969	-4.87687
1Nd3b	0.0810785	3114.89	1602.94	103.305	3484.29	28393.2	935.828	2.3082	79.257	64.4887	0.302693	7.54957	3.95686	20.7091	0.0710935	0.139064	0.026254	0.0223051	0	176.22	0.48982	0.34053	7.60446	0.0679515	-4.13355	-4.19882	-4.1398
1Nd3s	0.0410216	2539.97	1826.4	63.5212	3357.62	30221.9	997.999	0.239977	59.8001	57.3512	0.182438	2.21373	4.33501	22.2081	0.103119	0.111578	0.0273477	0.00473077	#VALUE!	241.5	0.471265	0.188555	7.56171	0.0636914	-2.57126	-2.60893	-2.57356
1Nd4c	0.155798	3277.01	1818.27	68.7826	2438.54	34848.3	971.699	0.152997	84.5932	60.7336	0.272085	0.638905	4.879	25.8845	0.101114	0.125349	0.0332249	0.0153658	0.149961	145.162	0.578263	0.232125	14.8613	0.0700416	-3.14922	-3.21423	-3.16486
1Nd4m	0.219788	6628.75	3846.74	65.9433	2232.45	65133.2	4769.75	0.242141	235.14	310.345	0.686695	1.26293	14.4908	86.062	0.886584	0.315079	0.271034	0.0567757	1.0773	67.6742	2.4696	0.594453	73.6379	0.317725	-8.90136	-9.13456	-9.02373
1Nd4m	0.168433	3002.46	1452.11	32.3363	1077.46	30231.6	1225.02	0.125968	78.5254	96.9786	0.306089	0.505298	5.22324	28.0705	0.12938	0.130998	0.0956877	-0.00102653	0.0123107	70.6902	0.826341	0.267478	22.3469	0.0945685	-4.04691	-4.10229	-4.04201
